# Supplementary material for: Chemical Constituents and α-Glucosidase Inhibitory Activities of the Leaves of Embelia parviflora—In Vitro and In Silico Studies
Source: Life (Basel). 2025 Apr 22;15(5):680. doi: 10.3390/life15050680 (PMC12112773; doi:10.3390/life15050680)
Supplement: Supplementary file 1 [file life-15-00680-s001.zip]

Archive with 1 entries (1 files):
- life-3551085-supplementary.pdf
